# Supplementary material for: Liver-targeted degradation of BRD4 reverses hepatic fibrosis and enhances metabolism in murine models
Source: Theranostics. 2025 Jun 18;15(15):7270–90. doi: 10.7150/thno.113852 (PMC12315693; doi:10.7150/thno.113852)
Supplement: Supplementary file 1 — Supplementary figures and tables. [file thnov15p7270s1.zip]

Archive with 2 entries (2 files):
- 3-Supplementary Tables.pdf
- 2--Supplementary Figures-Final.pdf
